# Supplementary material for: Plant Regeneration via Adventitious Shoot Formation from Immature Zygotic Embryo Explants of Camelina
Source: Plants (Basel). 2024 Feb 6;13(4):465. doi: 10.3390/plants13040465 (PMC10892543; doi:10.3390/plants13040465)
Supplement: Supplementary file 1 [file plants-13-00465-s001.zip]

Archive with 3 entries (2 files):
- plants-2839596-supplementary/
- plants-2839596-supplementary/Video S1 3-D model of leafy structures on BAP-containing medium (red vein of the stem, green veins of leafy structures)..avi
- plants-2839596-supplementary/Video S2 3-D model of leafy structures on IAA-containing medium (red vein of the stem, blue veins of leaves, green veins of leafy structures)..avi
